# Supplementary material for: Strategy to Predict High and Low Frequency Behaviors Using Triaxial Accelerometers in Grazing of Beef Cattle
Source: Animals (Basel). 2021 Dec 2;11(12):3438. doi: 10.3390/ani11123438 (PMC8698044; doi:10.3390/ani11123438)
Supplement: Supplementary file 1 [file animals-11-03438-s001.zip]

Archive with 1 entries (1 files):
- animals-1434557-supplementary.pdf
